# Supplementary material for: Evaluating the Impact of Little Cigar Use on the Oral Bacterial Microbiota of Cigarette Smokers
Source: Pathogens. 2026 Jul 13;15(7):732. doi: 10.3390/pathogens15070732 (PMC13415183; doi:10.3390/pathogens15070732)
Supplement: Supplementary file 1 [file pathogens-15-00732-s001.zip]

Archive with 1 entries (1 files):
- pathogens-4391634-updated supplementary_071426.pdf
